# Supplementary material for: Effects of Nucleotide-Rich Kluyveromyces fragilis and Saccharomyces cerevisiae Yeast Extracts on Cognitive Function in Older Adults with Mild Cognitive Impairment: A Randomized Placebo-Controlled Trial
Source: Nutrients. 2026 Jun 10;18(12):1869. doi: 10.3390/nu18121869 (PMC13304835; doi:10.3390/nu18121869)
Supplement: Supplementary file 1 [file nutrients-18-01869-s001.zip]

Archive with 1 entries (1 files):
- nutrients-4323625-supplementary.pdf
